# Supplementary material for: Comparative Analysis of Ca2+/Cation Antiporter Gene Family in Rosa roxburghii and Enhanced Calcium Stress Tolerance via Heterologous Expression of RrCAX1a in Tobacco
Source: Plants (Basel). 2024 Dec 22;13(24):3582. doi: 10.3390/plants13243582 (PMC11677073; doi:10.3390/plants13243582)
Supplement: Supplementary file 1 [file plants-13-03582-s001.zip]

Archive with 1 entries (1 files):
- plants-3331684-supplementary.pdf
